# Supplementary material for: Trends in Influenza Vaccination Rates among a Medicaid Population from 2016 to 2021
Source: Vaccines (Basel). 2023 Nov 11;11(11):1712. doi: 10.3390/vaccines11111712 (PMC10675465; doi:10.3390/vaccines11111712)
Supplement: Supplementary file 1 [file vaccines-11-01712-s001.zip]

Archive with 1 entries (1 files):
- vaccines-2658131-supplementary.pdf
